# Supplementary material for: NMR Based Metabolomics Comparison of Different Blood Sampling Techniques in Awake and Anesthetized Rats
Source: Molecules. 2019 Jul 12;24(14):2542. doi: 10.3390/molecules24142542 (PMC6681412; doi:10.3390/molecules24142542)
Supplement: Supplementary file 1 [file molecules-24-02542-s001.zip]

Archive with 5 entries (3 files):
- molecules-538138-supplementary/
- molecules-538138-supplementary/supplementary/
- molecules-538138-supplementary/supplementary/Video 1 .mp4
- molecules-538138-supplementary/supplementary/Video 2.mp4
- molecules-538138-supplementary/supplementary/Video 3.mp4
